# Supplementary material for: Accidental epidural catheter removal rates and strength required for disconnection: a retrospective cohort and laboratory study
Source: BMC Anesthesiol. 2022 Jun 16;22:185. doi: 10.1186/s12871-022-01728-z (PMC9200947; doi:10.1186/s12871-022-01728-z)
Supplement: Supplementary file 1 — Additional file 1. [file 12871_2022_1728_MOESM1_ESM.csv]

No	group1	removal method	age	ASA PS	sex	height	weight	BMI	dimentia	POD(postoperative delirium)	duration of EA	department	Puncture site group	Puncture site
1	O	0	69	2	F	154	48	20.12	0	0	3	abdominal	A	Th7/8
2	O	0	51	2	F	153	55	23.68	0	0	2	gynecology	B	Th12/L1
3	O	0	66	2	F	154	45	19.19	0	0	NA	abdominal	B	Th9/10
4	O	0	50	1	F	165	58	21.39	0	0	3	abdominal	B	Th10/11
5	O	0	69	1	M	161	56	21.76	0	0	4	abdominal	B	Th11/12
6	O	0	46	2	F	152	67	28.97	0	0	3	gynecology	B	Th11/12
7	O	0	71	2	F	147	51	23.49	0	0	4	lower orthopedic	C	L2/3
8	O	0	64	2	M	160	63	24.6	0	0	NA	thoracic	A	Th6/7
9	O	0	45	2	F	163	79	29.59	0	0	2	gynecology	B	Th11/12
10	O	0	52	2	F	157	64	25.94	0	0	4	abdominal	B	Th11/12
11	O	0	45	2	M	172	54	18.29	0	0	1	lower orthopedic	C	L2/3
12	O	0	77	3	M	167	72	25.82	0	0	4	abdominal	B	Th9/10
13	O	0	42	1	M	165	58	21.1	0	0	2	lower orthopedic	C	L3/4
14	O	0	55	2	M	171	70	24.08	0	0	3	abdominal	B	Th9/10
15	O	0	68	2	M	171	71	24.24	0	0	5	abdominal	B	Th10/11
16	O	0	54	2	M	165	64	23.8	0	0	2	lower orthopedic	C	L4/5
17	O	0	29	2	F	170	77	26.39	0	0	2	lower orthopedic	C	L2/3
18	O	0	63	2	M	163	78	29.18	0	0	2	abdominal	B	Th10/11
19	O	0	64	2	F	151	59	25.78	0	0	2	gynecology	B	Th11/12
20	O	0	49	2	F	149	72	32.44	0	0	4	abdominal	B	Th11/12
21	O	0	71	2	F	160	50	19.8	0	0	1	lower orthopedic	C	L3/4
22	O	0	27	1	F	158	55	22.27	0	0	2	gynecology	C	L1/2
23	O	0	83	2	M	157	58	23.74	0	0	NA	lower orthopedic	C	L2/3
24	O	0	40	2	F	167	66	23.67	0	0	2	gynecology	B	Th12/L1
25	O	0	48	1	F	150	57	25.33	0	0	1	gynecology	B	Th12/L1
26	O	0	70	2	F	147	46	21.24	0	0	2	gynecology	B	Th12/L1
27	O	0	52	2	F	155	70	29.14	0	0	2	gynecology	C	L3/4
28	O	0	65	2	F	166	65	23.56	0	0	NA	abdominal	B	Th9/10
29	O	0	70	2	M	172	81	27.46	0	0	NA	abdominal	B	Th8/9
30	O	0	41	2	F	157	53	21.58	0	0	2	gynecology	B	Th12/L1
31	O	0	64	2	F	153	64	27.23	0	0	2	abdominal	B	Th9/10
32	O	0	53	2	F	154	55	23.19	0	0	2	gynecology	B	Th11/12
33	O	0	75	2	F	152	53	22.94	0	0	4	abdominal	B	Th10/11
34	O	0	70	2	F	162	66	25.45	0	0	1	lower orthopedic	C	L3/4
35	O	0	66	3	M	175	63	20.38	0	0	NA	thoracic	A	Th6/7
36	O	0	78	2	M	150	49	21.77	0	0	1	lower orthopedic	C	L3/4
37	O	0	46	3	M	173	51	17.34	0	0	2	thoracic	A	Th6/7
38	O	2	58	2	F	161	57	22.25	0	0	2	abdominal	B	Th10/11
39	O	0	52	2	F	165	74	27.44	0	0	2	lower orthopedic	C	L3/4
40	O	0	48	2	F	151	44	19.34	0	0	1	gynecology	B	Th11/12
41	O	0	26	1	M	173	69	23.36	0	0	1	lower orthopedic	C	L3/4
42	O	0	61	2	F	158	53	21.55	0	0	3	gynecology	B	Th11/12
43	O	0	64	2	M	167	70	25.1	0	0	4	abdominal	B	Th8/9
44	O	0	60	2	F	149	70	31.6	0	0	3	abdominal	B	Th11/12
45	O	0	44	1	F	157	54	22.17	0	0	3	gynecology	B	Th11/12
46	O	0	31	2	F	154	45	19.03	0	0	2	gynecology	B	Th11/12
47	O	0	28	2	M	160	48	18.68	0	0	NA	thoracic	A	Th6/7
48	O	0	54	2	F	150	54	23.93	0	0	1	lower orthopedic	C	L2/3
49	O	0	84	2	F	137	45	24.08	0	0	2	gynecology	B	Th11/12
50	O	0	44	1	F	161	45	17.42	0	0	2	gynecology	B	Th12/L1
51	O	0	83	2	F	140	36	18.29	0	0	4	abdominal	B	Th11/12
52	O	0	46	2	F	160	51	20.21	0	0	2	gynecology	B	Th12/L1
53	O	0	62	2	F	163	57	21.6	0	0	4	abdominal	B	Th10/11
54	O	0	70	2	F	156	42	17.26	0	0	4	abdominal	B	Th8/9
55	O	0	31	2	F	159	55	21.74	0	0	1	lower orthopedic	C	L3/4
56	O	0	54	3	F	156	48	19.83	0	0	3	abdominal	B	Th8/9
57	O	0	35	2	F	164	63	23.46	0	0	2	gynecology	B	Th11/12
58	O	0	44	2	F	160	77	30.08	0	0	2	gynecology	B	Th12/L1
59	O	0	76	2	F	150	55	24.53	0	0	2	gynecology	B	Th12/L1
60	O	0	50	2	F	161	50	19.1	0	0	2	gynecology	B	Th12/L1
61	O	0	54	2	M	179	95	29.59	0	0	2	abdominal	B	Th9/10
62	O	0	64	2	F	151	49	21.49	0	0	3	gynecology	B	Th11/12
63	O	0	56	2	F	146	48	22.61	0	0	2	abdominal	B	Th9/10
64	O	0	53	2	F	159	61	24.13	0	0	2	gynecology	B	Th10/11
65	O	0	66	3	F	159	65	25.95	0	0	2	abdominal	B	Th10/11
66	O	0	66	1	F	154	59	24.93	0	0	1	lower orthopedic	C	L3/4
67	O	0	75	2	M	157	53	21.57	0	0	NA	thoracic	A	Th7/8
68	O	0	54	1	F	155	40	16.94	0	0	4	abdominal	B	Th12/L1
69	O	0	67	2	F	149	53	24.05	0	0	2	gynecology	B	Th12/L1
70	O	0	47	2	F	161	55	21.13	0	0	1	gynecology	B	Th12/L1
71	O	0	61	2	M	160	59	23.1	0	0	3	abdominal	B	Th10/11
72	O	0	84	3	M	158	58	23.25	0	0	3	lower orthopedic	C	L2/3
73	O	0	46	3	M	172	73	24.72	0	0	2	abdominal	B	Th10/11
74	O	0	43	1	F	154	50	21.31	0	0	2	gynecology	B	Th11/12
75	O	1	51	3	F	156	102	42.09	0	0	2	gynecology	B	Th12/L1
76	O	0	27	1	F	160	52	20.38	0	0	2	gynecology	B	Th11/12
77	O	0	76	3	M	167	52	18.72	0	0	4	abdominal	B	Th9/10
78	O	0	79	2	F	151	49	21.67	0	0	4	thoracic	A	Th6/7
79	O	0	47	1	F	162	55	21.19	0	0	2	gynecology	B	Th11/12
80	O	0	69	2	F	149	57	25.76	0	0	4	abdominal	B	Th11/12
81	O	0	44	1	F	155	55	22.93	0	0	1	gynecology	B	Th12/L1
82	O	0	71	2	M	164	47	17.7	0	0	1	thoracic	B	Th8/9
83	O	0	71	1	F	154	41	17.41	0	0	4	abdominal	B	Th11/12
84	O	0	42	2	F	158	51	20.67	0	0	2	gynecology	B	Th11/12
85	O	0	58	1	M	165	76	27.86	0	0	NA	abdominal	A	Th7/8
86	O	0	42	1	F	150	58	25.67	0	0	NA	gynecology	B	Th11/12
87	O	0	41	2	F	155	66	27.27	0	0	4	abdominal	B	Th10/11
88	O	1	65	2	F	150	62	27.64	0	0	1	gynecology	B	Th12/L1
89	O	0	29	1	F	165	62	22.58	0	0	2	gynecology	B	Th11/12
90	O	0	56	2	F	156	50	20.34	0	0	2	gynecology	B	Th11/12
91	O	0	31	1	F	162	47	18.27	0	0	2	abdominal	B	Th9/10
92	O	0	58	2	F	155	56	23.33	0	0	2	gynecology	B	Th12/L1
93	O	0	82	3	F	158	58	23.28	0	0	NA	gynecology	B	Th11/12
94	O	0	72	2	F	159	51	20.06	0	0	NA	abdominal	B	Th8/9
95	O	0	22	2	F	161	82	31.79	0	0	2	gynecology	B	Th12/L1
96	O	0	26	1	F	166	52	18.78	0	0	2	gynecology	B	Th10/11
97	O	0	46	1	F	158	49	19.66	0	0	1	gynecology	B	Th12/L1
98	O	0	77	3	M	158	57	22.93	0	0	NA	thoracic	A	Th6/7
99	O	0	75	3	M	167	62	22.48	0	0	4	abdominal	B	Th11/12
100	O	0	47	2	F	164	79	29.27	0	0	2	gynecology	B	Th11/12
101	O	0	72	3	F	155	32	13.64	0	0	4	abdominal	B	Th11/12
102	O	0	49	1	F	161	60	23.23	0	0	2	gynecology	B	Th10/11
103	O	0	56	2	F	157	49	19.83	0	0	4	abdominal	B	Th8/9
104	O	0	42	1	F	151	53	23.4	0	0	2	gynecology	B	Th11/12
105	O	0	31	1	F	160	51	19.92	0	0	2	lower orthopedic	C	L3/4
106	O	0	50	1	M	165	68	24.98	0	0	2	lower orthopedic	C	L2/3
107	O	0	64	2	F	151	61	26.75	0	0	NA	thoracic	A	Th7/8
108	O	0	54	1	F	158	57	22.89	0	0	2	gynecology	B	Th12/L1
109	O	0	57	1	F	151	41	18.26	0	0	5	abdominal	B	Th12/L1
110	O	0	70	3	M	168	62	22.3	0	0	NA	thoracic	A	Th6/7
111	O	0	85	2	F	150	40	18.2	1	1	4	abdominal	B	Th11/12
112	O	0	40	2	M	176	107	34.54	0	0	2	abdominal	B	Th9/10
113	O	0	46	2	F	157	46	18.86	0	0	2	gynecology	B	Th12/L1
114	O	0	39	1	F	158	51	20.67	0	0	2	gynecology	B	Th11/12
115	O	0	36	1	F	167	74	26.82	0	0	3	gynecology	B	Th11/12
116	O	0	46	1	M	177	87	27.85	0	0	2	abdominal	B	Th10/11
117	O	0	34	2	F	156	58	24.03	0	0	2	gynecology	B	Th10/11
118	O	0	64	2	F	158	55	22.07	0	0	3	abdominal	B	Th10/11
119	O	0	72	2	F	145	54	25.73	0	0	2	gynecology	B	Th11/12
120	O	0	75	2	F	151	46	20.26	0	0	NA	thoracic	A	Th6/7
121	O	0	86	3	F	151	45	19.96	0	0	4	abdominal	B	Th11/12
122	O	0	46	2	F	159	69	27.44	0	0	2	gynecology	B	Th10/11
123	O	0	63	2	F	151	63	27.36	0	0	3	breast	B	Th10/11
124	O	0	85	2	M	158	63	25.24	0	0	2	lower orthopedic	C	L2/3
125	O	0	63	1	F	152	54	23.48	0	0	2	gynecology	B	Th11/12
126	O	0	47	1	F	154	53	22.52	0	0	3	gynecology	B	Th11/12
127	O	0	81	2	F	147	60	27.77	0	0	NA	lower orthopedic	C	L4/5
128	O	0	50	2	F	158	48	19.28	0	0	2	gynecology	B	Th12/L1
129	O	0	59	2	F	152	52	22.68	0	0	3	abdominal	B	Th11/12
130	O	0	48	1	F	150	41	18.31	0	0	3	gynecology	B	Th12/L1
131	O	2	49	2	F	167	60	21.64	0	0	3	abdominal	B	Th9/10
132	O	0	21	1	M	164	57	21.04	0	0	1	lower orthopedic	C	L3/4
133	O	0	40	1	F	157	49	19.91	0	0	2	gynecology	B	Th10/11
134	O	1	83	2	F	149	55	24.77	0	0	2	lower orthopedic	C	L3/4
135	O	0	43	1	F	158	50	20.01	0	0	2	gynecology	B	Th11/12
136	O	0	72	2	F	148	44	20.25	0	0	4	abdominal	B	Th11/12
137	O	0	60	1	F	163	56	21.27	0	0	1	lower orthopedic	C	L2/3
138	O	0	60	2	F	149	48	22.02	0	0	2	gynecology	B	Th10/11
139	O	0	30	2	F	155	47	19.58	0	0	2	gynecology	B	Th11/12
140	O	0	69	2	F	153	55	23.84	0	0	3	thoracic	A	Th5/6
141	O	0	32	1	F	153	52	22.21	0	0	2	gynecology	B	Th11/12
142	O	1	72	3	F	154	53	22.41	0	0	2	gynecology	B	Th10/11
143	O	0	66	3	F	144	50	24.04	0	0	2	gynecology	B	Th11/12
144	O	0	43	1	F	162	49	18.8	0	0	4	abdominal	B	Th9/10
145	O	0	84	2	F	136	46	24.78	0	0	2	lower orthopedic	C	L3/4
146	O	0	64	2	F	149	51	23.24	0	0	2	abdominal	B	Th8/9
147	O	0	70	3	M	161	66	25.79	0	0	2	abdominal	B	Th11/12
148	O	0	45	2	F	151	63	27.67	0	0	2	gynecology	C	L3/4
149	O	0	57	1	F	157	57	23.04	0	0	2	gynecology	B	Th11/12
150	O	0	30	2	F	165	57	20.88	0	0	1	lower orthopedic	C	L3/4
151	O	0	61	2	F	152	53	23.09	0	0	2	abdominal	B	Th11/12
152	O	0	48	2	F	165	74	27.05	0	0	2	gynecology	B	Th10/11
153	O	0	46	2	F	161	50	19.52	0	0	4	abdominal	B	Th9/10
154	O	0	83	2	F	146	46	21.39	0	0	2	lower orthopedic	C	L3/4
155	O	0	62	1	F	152	64	27.86	0	0	2	gynecology	B	Th11/12
156	O	0	64	2	M	173	70	23.42	0	0	4	abdominal	B	Th10/11
157	O	0	46	2	F	153	55	23.71	0	0	3	gynecology	B	Th12/L1
158	O	2	71	3	M	163	58	21.91	0	0	3	thoracic	A	Th7/8
159	O	0	45	2	M	167	90	32.27	0	0	NA	lower orthopedic	C	L4/5
160	O	0	55	1	F	154	52	21.93	0	0	2	abdominal	B	Th10/11
161	O	0	47	1	F	159	56	22.27	0	0	2	gynecology	B	Th11/12
162	O	0	75	2	F	147	45	20.68	0	0	2	gynecology	B	Th10/11
163	O	0	65	2	F	157	75	30.27	0	0	2	abdominal	B	Th10/11
164	O	0	34	1	F	166	68	24.68	0	0	4	lower orthopedic	C	L4/5
165	O	0	38	2	F	155	47	19.77	0	0	2	gynecology	B	Th12/L1
166	O	0	66	2	M	159	50	19.88	0	0	NA	abdominal	B	Th11/12
167	O	0	57	2	F	154	59	24.67	0	0	2	abdominal	A	Th7/8
168	O	0	67	2	M	162	75	28.55	0	0	4	abdominal	B	Th11/12
169	O	0	46	1	F	151	54	23.68	0	0	2	gynecology	C	L1/2
170	O	0	72	2	F	145	50	23.78	0	0	5	gynecology	B	Th12/L1
171	O	0	36	2	F	150	33	15.04	0	0	2	lower orthopedic	C	L3/4
172	O	0	37	1	F	163	57	21.45	0	0	2	gynecology	B	Th11/12
173	O	0	31	2	F	156	63	25.89	0	0	2	gynecology	B	Th11/12
174	O	0	70	2	F	153	41	17.44	0	0	NA	thoracic	A	Th5/6
175	O	0	53	2	F	164	74	27.76	0	0	2	gynecology	B	Th12/L1
176	O	0	76	3	F	150	38	17.24	0	0	4	abdominal	B	Th10/11
177	O	0	45	2	F	157	69	28.22	0	0	2	gynecology	B	Th11/12
178	O	0	67	2	M	160	69	26.95	0	0	4	abdominal	B	Th9/10
179	O	0	59	1	F	149	58	26.31	0	0	3	abdominal	B	Th8/9
180	O	0	39	1	F	160	65	25.41	0	0	2	gynecology	B	Th11/12
181	O	0	73	2	M	163	65	24.39	0	0	3	abdominal	B	Th9/10
182	O	0	50	3	M	151	91	39.81	0	0	2	abdominal	B	Th11/12
183	O	0	44	2	M	177	89	28.53	0	0	2	abdominal	B	Th11/12
184	O	0	68	2	F	150	48	21.55	0	0	2	abdominal	B	Th9/10
185	O	0	49	1	F	166	72	25.97	0	0	2	lower orthopedic	C	L3/4
186	O	0	42	2	F	160	52	20.31	0	0	NA	thoracic	A	Th5/6
187	O	0	35	1	F	152	61	26.55	0	0	2	gynecology	B	Th11/12
188	O	0	59	2	F	162	52	20.06	0	0	NA	lower orthopedic	C	L2/3
189	O	0	64	3	F	160	82	32.23	0	0	3	gynecology	B	Th11/12
190	O	0	73	3	M	173	61	20.48	0	0	4	abdominal	B	Th11/12
191	O	0	46	2	F	164	61	22.73	0	0	4	thoracic	A	Th6/7
192	O	0	75	3	F	136	36	19.6	0	0	3	abdominal	B	Th9/10
193	O	0	45	2	F	155	61	25.6	0	0	2	gynecology	B	Th11/12
194	O	0	28	1	F	155	48	19.9	0	0	2	lower orthopedic	C	L3/4
195	O	0	38	1	F	168	53	18.89	0	0	2	gynecology	B	Th11/12
196	O	0	46	3	F	164	109	40.35	0	0	NA	lower orthopedic	C	L3/4
197	O	0	70	2	M	171	58	20.09	0	0	NA	abdominal	B	Th8/9
198	O	0	70	3	M	159	74	29.11	0	0	3	abdominal	B	Th8/9
199	O	0	65	2	M	173	86	28.9	0	0	NA	thoracic	A	Th6/7
200	O	0	39	2	F	150	60	26.96	0	0	2	gynecology	B	Th10/11
201	O	0	79	2	F	152	42	18.22	0	0	2	gynecology	B	Th11/12
202	O	0	76	2	M	172	72	24.37	0	0	3	thoracic	A	Th6/7
203	O	0	64	1	F	147	55	25.75	0	0	1	lower orthopedic	C	L2/3
204	O	0	61	2	F	153	61	26.09	0	0	2	gynecology	B	Th12/L1
205	O	0	61	2	M	174	72	23.85	0	0	NA	abdominal	A	Th7/8
206	O	0	30	1	F	157	59	23.83	0	0	2	gynecology	B	Th12/L1
207	O	0	80	2	M	166	61	22.25	0	0	4	abdominal	B	Th8/9
208	O	0	24	1	F	147	45	20.92	0	0	2	gynecology	B	Th11/12
209	O	0	49	1	F	159	52	20.55	0	0	2	gynecology	B	Th10/11
210	O	0	73	1	F	143	39	19.41	0	0	NA	abdominal	B	Th9/10
211	O	0	68	2	M	166	53	19.33	0	0	4	abdominal	B	Th9/10
212	O	0	73	3	F	155	55	22.7	0	0	7	gynecology	B	Th10/11
213	O	0	20	1	M	177	74	23.63	0	0	NA	lower orthopedic	C	L2/3
214	O	0	52	1	F	166	63	22.62	0	0	2	gynecology	B	Th11/12
215	O	0	63	2	F	157	61	24.87	0	0	2	lower orthopedic	C	L3/4
216	O	0	20	2	M	186	60	17.33	0	0	NA	thoracic	A	Th6/7
217	O	0	42	1	F	159	49	19.68	0	0	2	gynecology	B	Th11/12
218	O	0	56	1	F	154	52	21.73	0	0	3	abdominal	B	Th10/11
219	O	0	77	2	F	151	56	24.82	0	0	1	lower orthopedic	C	L3/4
220	O	0	67	3	F	150	47	20.89	0	0	2	lower orthopedic	C	L3/4
221	O	0	64	3	M	168	68	24.25	0	0	4	thoracic	A	Th6/7
222	O	1	79	3	F	153	50	21.7	0	0	3	abdominal	B	Th10/11
223	O	0	46	2	F	150	43	19.1	0	0	1	gynecology	B	Th11/12
224	O	0	73	2	M	162	66	25.35	0	0	4	abdominal	B	Th10/11
225	O	0	31	1	F	160	52	20.55	0	0	2	gynecology	B	Th11/12
226	O	0	40	1	F	151	49	21.7	0	0	2	gynecology	B	Th12/L1
227	O	0	30	1	M	169	64	22.41	0	0	2	lower orthopedic	C	L1/2
228	O	0	79	2	M	170	56	19.5	0	0	4	abdominal	B	Th11/12
229	O	0	55	2	M	166	76	27.77	0	0	2	lower orthopedic	C	L4/5
230	O	0	49	1	F	159	52	20.65	0	0	2	gynecology	B	Th11/12
231	O	0	46	1	F	160	66	25.94	0	0	2	gynecology	B	Th11/12
232	O	0	84	2	M	177	73	23.28	0	0	4	abdominal	B	Th10/11
233	O	0	70	2	F	150	47	20.98	0	0	NA	thoracic	A	Th6/7
234	O	0	46	2	F	154	56	23.8	0	0	3	gynecology	B	Th10/11
235	O	0	74	2	M	170	63	21.7	0	0	4	abdominal	B	Th9/10
236	O	0	38	1	F	161	67	26.04	0	0	2	gynecology	B	Th11/12
237	O	0	70	2	M	168	63	22.36	0	0	4	abdominal	B	Th9/10
238	O	0	78	2	F	145	55	26.17	0	0	1	lower orthopedic	B	Th11/12
239	O	0	48	3	F	156	83	34.11	0	0	2	gynecology	B	Th11/12
240	O	0	20	1	M	175	73	23.85	0	0	2	lower orthopedic	C	L3/4
241	O	0	50	1	F	161	72	27.87	0	0	2	gynecology	B	Th11/12
242	O	0	58	2	F	150	62	27.46	0	0	3	abdominal	B	Th10/11
243	O	0	77	2	F	153	75	32.06	0	0	4	abdominal	B	Th9/10
244	O	0	41	2	F	162	61	23.35	0	0	3	gynecology	B	Th11/12
245	O	0	61	2	F	164	60	22.15	0	0	1	lower orthopedic	C	L3/4
246	O	0	41	1	F	156	53	21.9	0	0	2	gynecology	B	Th11/12
247	O	0	77	2	M	155	39	16.57	1	0	4	abdominal	B	Th11/12
248	O	0	53	2	M	168	75	26.57	0	0	NA	thoracic	A	Th7/8
249	O	0	70	2	F	158	65	26.04	0	0	NA	lower orthopedic	C	L3/4
250	O	0	26	1	F	158	45	18.23	0	0	2	gynecology	B	Th11/12
251	O	0	71	2	F	153	56	24.22	0	0	1	lower orthopedic	C	L2/3
252	O	0	52	2	M	171	68	23.29	0	0	4	abdominal	B	Th9/10
253	O	0	59	2	M	161	71	27.12	0	0	2	abdominal	B	Th9/10
254	O	0	54	1	F	175	67	22.14	0	0	2	gynecology	B	Th11/12
255	O	0	33	2	F	157	52	20.96	0	0	2	gynecology	B	Th12/L1
256	O	0	59	2	F	150	70	31.51	0	0	4	abdominal	B	Th9/10
257	O	0	71	2	F	156	61	25.15	0	0	4	abdominal	B	Th11/12
258	O	0	42	1	F	166	55	19.91	0	0	2	gynecology	B	Th11/12
259	O	0	53	3	F	159	62	24.72	0	0	3	abdominal	B	Th9/10
260	O	0	71	2	F	146	53	24.92	0	0	1	lower orthopedic	C	L3/4
261	O	0	54	2	M	163	56	21.19	0	0	4	abdominal	B	Th11/12
262	O	0	42	2	F	160	60	23.33	0	0	2	gynecology	B	Th11/12
263	O	0	61	2	F	160	59	23.02	0	0	2	gynecology	B	Th11/12
264	O	0	78	3	M	160	43	16.8	1	0	4	abdominal	B	Th11/12
265	O	0	71	2	M	161	60	23.16	0	0	4	thoracic	A	Th6/7
266	O	0	25	1	M	176	67	21.56	0	0	3	abdominal	B	Th10/11
267	O	0	61	2	M	176	80	25.99	0	0	3	abdominal	B	Th9/10
268	O	0	60	2	F	156	66	27.25	0	0	2	gynecology	B	Th11/12
269	O	0	42	1	F	158	71	28.42	0	0	2	gynecology	B	Th11/12
270	O	0	58	2	M	172	83	28.21	0	0	5	abdominal	B	Th9/10
271	O	0	69	2	M	165	63	23.4	0	0	2	abdominal	B	Th8/9
272	O	0	42	1	F	152	55	23.94	0	0	2	gynecology	B	Th10/11
273	O	0	45	2	M	165	92	33.67	0	0	3	abdominal	B	Th8/9
274	O	0	33	1	F	163	58	21.83	0	0	2	gynecology	B	Th11/12
275	O	0	62	1	F	159	54	21.32	0	0	NA	abdominal	B	Th9/10
276	O	0	45	1	F	152	47	20.54	0	0	3	gynecology	B	Th11/12
277	O	0	51	1	F	156	45	18.6	0	0	2	gynecology	B	Th11/12
278	O	0	61	2	M	168	53	18.78	0	0	NA	abdominal	B	Th10/11
279	O	0	63	2	F	152	48	20.56	0	0	2	abdominal	B	Th9/10
280	O	0	31	3	F	147	78	36.36	0	0	2	gynecology	B	Th12/L1
281	O	0	55	2	F	159	51	20.17	0	0	3	gynecology	B	Th11/12
282	O	0	41	2	F	163	65	24.46	0	0	2	gynecology	B	Th11/12
283	O	0	77	3	M	170	50	17.3	0	0	NA	abdominal	B	Th9/10
284	O	0	72	2	F	139	39	20.31	0	0	NA	abdominal	B	Th10/11
285	O	0	47	2	M	175	70	22.65	0	0	2	lower orthopedic	C	L3/4
286	O	0	46	1	F	153	52	22.34	0	0	2	gynecology	B	Th11/12
287	O	0	69	2	F	156	58	23.83	0	0	2	gynecology	B	Th12/L1
288	O	0	68	2	M	160	54	21.31	0	0	4	abdominal	B	Th11/12
289	O	0	26	1	F	165	44	16.17	0	0	2	gynecology	B	Th10/11
290	O	0	38	1	F	155	57	24.06	0	0	2	gynecology	B	Th12/L1
291	O	0	59	1	M	167	68	24.71	0	0	4	abdominal	B	Th11/12
292	O	0	49	2	M	168	51	18.12	0	0	NA	thoracic	A	Th6/7
293	O	0	65	2	M	175	57	18.61	0	0	NA	lower orthopedic	C	L2/3
294	O	0	43	2	F	158	57	23.11	0	0	2	gynecology	B	Th10/11
295	O	0	73	2	F	153	59	25.32	0	0	3	abdominal	B	Th10/11
296	O	0	72	2	F	151	45	19.96	0	0	3	gynecology	B	Th12/L1
297	O	0	72	1	M	161	45	17.34	0	0	4	abdominal	B	Th9/10
298	O	0	51	2	M	170	67	23.21	0	0	4	abdominal	B	Th11/12
299	O	0	35	1	F	147	46	21.51	0	0	2	gynecology	B	Th10/11
300	O	1	31	2	M	177	95	30.42	0	0	2	lower orthopedic	C	L4/5
301	O	0	45	2	F	157	54	21.66	0	0	2	gynecology	B	Th10/11
302	O	0	76	3	F	141	45	22.9	0	0	2	abdominal	B	Th8/9
303	O	0	82	3	F	139	47	24.6	0	1	2	abdominal	B	Th8/9
304	O	0	45	2	M	167	64	22.95	0	0	NA	lower orthopedic	C	L3/4
305	O	0	73	2	F	167	53	19.02	1	0	4	abdominal	B	Th10/11
306	O	0	38	2	F	156	52	21.37	0	0	2	gynecology	B	Th10/11
307	O	0	66	2	M	162	49	18.76	0	0	2	thoracic	A	Th6/7
308	O	0	59	1	F	149	54	24.2	0	0	3	abdominal	B	Th9/10
309	O	0	44	1	F	161	49	19.13	0	0	3	breast	A	Th4/5
310	O	0	49	2	F	160	57	22.15	0	0	2	gynecology	B	Th11/12
311	O	0	72	2	M	152	54	23.43	0	0	2	lower orthopedic	C	L3/4
312	O	0	53	2	F	153	54	23.19	0	0	2	gynecology	B	Th11/12
313	O	1	80	2	F	156	55	22.71	0	0	2	gynecology	B	Th11/12
314	O	0	49	2	F	156	61	25.07	0	0	4	abdominal	B	Th10/11
315	O	0	64	3	M	169	50	17.61	0	0	3	abdominal	B	Th10/11
316	O	0	39	2	F	167	76	27.5	0	0	2	gynecology	B	Th12/L1
317	O	0	58	1	F	164	55	20.45	0	0	2	lower orthopedic	C	L3/4
318	O	0	78	3	F	157	55	22.37	0	0	3	abdominal	B	Th11/12
319	O	0	33	1	F	168	66	23.3	0	0	3	gynecology	B	Th11/12
320	O	0	56	2	F	154	49	21	0	0	4	abdominal	B	Th12/L1
321	O	0	51	3	F	160	57	22.46	0	0	NA	abdominal	B	Th12/L1
322	O	0	68	2	M	170	61	21.38	0	0	1	thoracic	A	Th7/8
323	O	0	78	2	F	143	44	21.54	0	0	2	gynecology	B	Th11/12
324	O	0	41	2	M	185	63	18.42	0	0	2	abdominal	B	Th9/10
325	O	0	69	2	F	154	53	22.49	0	0	2	abdominal	B	Th9/10
326	O	0	46	1	M	171	61	20.87	0	0	2	abdominal	B	Th9/10
327	O	0	54	2	F	145	67	32.06	0	0	3	lower orthopedic	C	L3/4
328	O	0	41	1	M	167	66	23.74	0	0	NA	abdominal	B	Th9/10
329	O	2	85	2	F	150	56	24.86	1	1	2	abdominal	B	Th10/11
330	O	0	31	1	F	155	50	20.81	0	0	2	gynecology	B	Th11/12
331	O	0	41	1	M	166	76	27.56	0	0	3	abdominal	B	Th10/11
332	O	0	73	2	F	150	43	19.38	0	0	2	thoracic	A	Th5/6
333	O	0	47	2	F	164	67	24.86	0	0	2	gynecology	B	Th12/L1
334	O	0	81	2	F	148	42	19.14	0	0	4	abdominal	B	Th11/12
335	O	0	72	3	M	160	55	21.42	0	0	4	abdominal	B	Th10/11
336	O	0	50	2	M	164	65	24.17	0	0	5	thoracic	A	Th7/8
337	O	0	45	2	F	156	50	20.78	0	0	2	gynecology	B	Th12/L1
338	O	0	35	1	F	168	53	18.89	0	0	2	gynecology	B	Th11/12
339	O	0	38	2	F	163	54	20.36	0	0	2	gynecology	B	Th12/L1
340	O	0	86	2	F	156	43	17.62	0	0	4	abdominal	B	Th8/9
341	O	2	72	3	F	151	47	20.53	0	1	2	gynecology	B	Th12/L1
342	O	0	42	2	F	153	43	18.52	0	0	2	abdominal	A	Th7/8
343	O	0	69	2	M	171	64	21.79	0	0	2	abdominal	B	Th11/12
344	O	0	81	2	F	153	47	20.42	0	0	4	abdominal	B	Th11/12
345	O	0	54	2	F	157	61	24.79	0	0	2	gynecology	B	Th11/12
346	O	0	66	2	M	180	72	22.27	0	0	3	thoracic	A	Th6/7
347	O	0	43	1	F	156	54	22	0	0	2	gynecology	B	Th11/12
348	O	0	63	3	F	154	56	23.91	0	0	1	lower orthopedic	C	L2/3
349	O	0	74	3	F	156	60	24.86	0	0	1	lower orthopedic	C	L1/2
350	O	0	44	2	F	156	63	25.91	0	0	2	gynecology	B	Th11/12
351	O	0	75	3	M	160	66	25.98	0	0	4	abdominal	B	Th11/12
352	O	0	77	3	M	174	67	22.27	0	0	3	thoracic	A	Th7/8
353	O	2	59	2	F	149	69	30.97	0	0	4	abdominal	A	Th7/8
354	O	0	77	2	F	156	59	24.31	0	0	2	gynecology	B	Th11/12
355	O	0	34	1	F	157	56	22.88	0	0	2	gynecology	B	Th11/12
356	O	0	76	2	M	165	65	23.65	0	0	2	abdominal	B	Th10/11
357	O	0	55	2	F	157	50	20.65	0	0	2	gynecology	B	Th11/12
358	O	0	69	2	M	170	73	25.28	0	0	NA	abdominal	B	Th8/9
359	O	0	53	2	F	161	54	21.14	0	0	2	gynecology	B	Th11/12
360	O	0	64	1	M	172	68	23.02	0	0	3	abdominal	B	Th10/11
361	N	0	72	2	F	151	55	23.95	0	0	2	gynecology	B	Th12/L1
362	N	0	49	1	F	159	61	24.29	0	0	2	gynecology	B	Th11/12
363	N	0	73	2	F	146	41	19.38	0	0	4	abdominal	B	Th9/10
364	N	0	43	2	F	163	50	18.91	0	0	1	gynecology	B	Th11/12
365	N	0	76	2	F	156	55	22.51	0	1	4	abdominal	B	Th9/10
366	N	0	39	2	F	156	69	28.29	0	0	2	gynecology	B	Th11/12
367	N	0	71	3	F	149	44	20.17	0	0	4	abdominal	B	Th11/12
368	N	0	52	3	F	155	88	36.86	0	0	2	lower orthopedic	C	L2/3
369	N	0	42	1	F	157	47	19.43	0	0	1	gynecology	B	Th11/12
370	N	0	61	2	F	161	48	18.56	0	0	2	urology	B	Th10/11
371	N	0	71	2	F	151	61	26.88	0	0	2	lower orthopedic	C	L1/2
372	N	0	63	2	M	171	75	25.68	0	0	2	thoracic	A	Th6/7
373	N	0	45	1	M	177	66	21.13	0	0	NA	abdominal	B	Th10/11
374	N	0	37	1	F	164	51	18.96	0	0	2	gynecology	B	Th12/L1
375	N	0	82	3	F	152	56	24.48	1	0	4	abdominal	B	Th8/9
376	N	0	41	1	M	172	72	24.45	0	0	4	abdominal	B	Th8/9
377	N	0	65	1	F	160	50	19.7	0	0	4	abdominal	B	Th11/12
378	N	0	27	3	F	162	88	33.57	0	0	3	gynecology	B	Th12/L1
379	N	0	53	2	M	168	64	22.92	0	0	5	abdominal	B	Th9/10
380	N	0	77	2	M	175	81	26.45	0	0	NA	lower orthopedic	C	L2/3
381	N	0	79	2	F	165	61	22.51	0	0	1	gynecology	B	Th11/12
382	N	0	61	3	F	157	46	18.78	0	0	4	abdominal	B	Th12/L1
383	N	0	76	2	F	147	57	26.34	0	0	2	gynecology	B	Th12/L1
384	N	0	46	2	F	156	54	22.5	0	0	2	gynecology	B	Th11/12
385	N	0	69	3	M	163	66	25.18	0	0	2	abdominal	B	Th8/9
386	N	0	42	2	F	159	50	19.65	0	0	2	gynecology	B	Th12/L1
387	N	0	66	2	F	157	60	24.36	0	0	4	abdominal	B	Th11/12
388	N	0	76	2	F	150	48	21.56	0	0	NA	abdominal	A	Th7/8
389	N	0	60	2	F	151	55	24.13	0	0	2	abdominal	B	Th10/11
390	N	0	46	2	F	158	77	30.98	0	0	3	abdominal	B	Th10/11
391	N	0	44	2	F	163	83	31.47	0	0	3	gynecology	B	Th12/L1
392	N	0	70	2	M	164	68	25.39	0	0	4	abdominal	B	Th10/11
393	N	0	45	1	F	164	53	19.78	0	0	3	gynecology	B	Th12/L1
394	N	0	83	2	M	169	59	20.73	0	0	NA	abdominal	B	Th10/11
395	N	0	45	1	F	155	50	20.94	0	0	1	gynecology	B	Th12/L1
396	N	0	62	3	M	166	91	33.01	0	0	4	abdominal	B	Th11/12
397	N	0	45	1	F	149	53	24.08	0	0	NA	breast	A	Th5/6
398	N	0	74	2	F	148	56	25.8	0	0	1	lower orthopedic	C	L2/3
399	N	0	38	2	F	157	61	24.69	0	0	3	breast	B	Th10/11
400	N	0	57	1	F	151	48	21.04	0	0	2	gynecology	B	Th11/12
401	N	0	55	2	F	157	59	23.95	0	0	4	abdominal	B	Th11/12
402	N	0	66	2	M	165	67	24.68	0	0	2	thoracic	A	Th5/6
403	N	0	74	2	M	157	55	22.62	0	0	1	urology	B	Th11/12
404	N	0	67	2	F	159	53	21.06	0	0	2	abdominal	B	Th9/10
405	N	0	25	2	F	166	90	32.54	0	0	2	gynecology	B	Th11/12
406	N	0	28	1	M	181	91	27.78	0	0	NA	lower orthopedic	C	L3/4
407	N	0	56	2	M	171	64	21.88	0	0	4	abdominal	B	Th9/10
408	N	0	49	2	F	156	58	24.12	0	0	5	abdominal	B	Th11/12
409	N	0	78	2	M	160	52	20.31	0	0	6	abdominal	B	Th11/12
410	N	0	20	2	F	167	82	29.55	0	0	3	gynecology	B	Th12/L1
411	N	0	87	3	F	145	43	20.63	0	0	1	lower orthopedic	C	L2/3
412	N	0	81	2	M	162	63	24.05	0	0	NA	thoracic	B	Th8/9
413	N	0	62	2	M	175	82	26.98	0	0	3	abdominal	B	Th11/12
414	N	0	68	2	F	153	53	22.58	0	0	2	gynecology	B	Th10/11
415	N	1	70	2	M	171	56	19.18	0	0	2	abdominal	B	Th8/9
416	N	0	53	3	F	156	85	35.19	0	0	4	gynecology	B	Th11/12
417	N	1	77	2	M	168	63	22.49	0	0	2	abdominal	B	Th8/9
418	N	0	43	2	F	167	75	27.23	0	0	3	gynecology	B	Th12/L1
419	N	1	56	2	M	166	71	25.63	0	0	2	abdominal	B	Th10/11
420	N	0	55	2	F	157	78	31.81	0	0	3	gynecology	B	Th11/12
421	N	0	72	3	M	166	49	17.75	0	0	2	abdominal	B	Th11/12
422	N	0	57	2	F	153	46	19.77	0	0	2	gynecology	B	Th11/12
423	N	0	78	1	F	151	46	20.12	0	0	1	lower orthopedic	C	L3/4
424	N	1	66	2	F	162	54	20.63	0	0	2	thoracic	A	Th5/6
425	N	0	70	2	F	147	46	21.66	0	0	4	abdominal	B	Th10/11
426	N	0	51	2	F	164	63	23.47	0	0	3	gynecology	B	Th12/L1
427	N	0	65	1	F	166	45	16.37	0	0	4	abdominal	B	Th12/L1
428	N	0	56	2	F	151	53	23.09	0	0	4	abdominal	B	Th9/10
429	N	0	72	2	F	154	51	21.57	0	0	2	gynecology	B	Th10/11
430	N	0	55	2	F	160	61	23.83	0	0	3	gynecology	B	Th11/12
431	N	0	72	2	M	164	57	21.25	0	0	2	abdominal	B	Th9/10
432	N	0	29	2	M	167	78	27.97	0	0	3	lower orthopedic	C	L2/3
433	N	0	72	2	M	166	67	24.51	0	0	3	thoracic	A	Th5/6
434	N	1	73	2	F	160	56	22.02	0	0	1	abdominal	B	Th10/11
435	N	0	35	2	F	161	75	29.17	0	0	2	gynecology	B	Th11/12
436	N	0	41	2	F	154	38	16.25	0	0	2	gynecology	B	Th11/12
437	N	0	63	2	F	155	54	22.73	0	0	NA	breast	A	Th6/7
438	N	0	43	2	F	157	60	24.29	0	0	2	gynecology	B	Th11/12
439	N	0	71	2	M	160	65	25.23	0	0	1	urology	B	Th11/12
440	N	0	76	2	F	152	55	23.95	0	0	5	thoracic	A	Th5/6
441	N	1	85	2	F	155	53	22.06	0	1	1	urology	B	Th11/12
442	N	0	60	2	M	174	75	25.02	0	0	4	abdominal	B	Th9/10
443	N	0	62	2	M	163	57	21.64	0	0	2	abdominal	B	Th8/9
444	N	0	47	2	F	161	72	27.97	0	0	2	abdominal	B	Th10/11
445	N	0	52	2	F	159	55	21.92	0	0	2	gynecology	B	Th11/12
446	N	1	71	2	M	164	59	21.78	0	0	2	abdominal	B	Th10/11
447	N	0	63	2	F	163	69	26.16	0	0	NA	abdominal	B	Th10/11
448	N	0	38	1	F	157	60	24.39	0	0	2	gynecology	B	Th11/12
449	N	0	58	1	M	172	72	24.46	0	0	4	abdominal	B	Th10/11
450	N	0	33	1	F	160	45	17.73	0	0	NA	urology	B	Th10/11
451	N	0	39	2	F	151	43	19.14	0	0	1	lower orthopedic	C	L3/4
452	N	0	43	1	F	164	49	18.26	0	0	2	gynecology	B	Th11/12
453	N	0	78	2	M	160	74	29.1	0	0	5	abdominal	B	Th8/9
454	N	0	44	1	F	157	49	20.1	0	0	2	gynecology	B	Th10/11
455	N	0	35	2	F	161	53	20.63	0	0	2	gynecology	B	Th10/11
456	N	0	44	1	F	148	60	27.39	0	0	2	gynecology	B	Th11/12
457	N	0	48	1	F	162	53	20.26	0	0	2	gynecology	B	Th11/12
458	N	0	83	2	F	145	39	18.67	0	0	4	abdominal	B	Th10/11
459	N	0	45	2	F	163	65	24.4	0	0	2	gynecology	B	Th12/L1
460	N	0	83	2	F	151	58	25.61	0	0	NA	urology	C	L1/2
461	N	0	45	2	F	168	75	26.49	0	0	2	gynecology	B	Th10/11
462	N	0	53	2	F	166	53	19.35	0	0	2	gynecology	B	Th11/12
463	N	0	51	2	F	161	70	27.1	0	0	NA	abdominal	B	Th10/11
464	N	0	32	1	F	163	50	18.78	0	0	2	gynecology	B	Th10/11
465	N	0	48	2	F	150	53	23.68	0	0	3	abdominal	B	Th10/11
466	N	0	42	2	F	151	42	18.6	0	0	2	gynecology	B	Th12/L1
467	N	0	52	2	F	157	44	18.07	0	0	3	abdominal	B	Th10/11
468	N	0	35	1	F	152	45	19.63	0	0	2	gynecology	B	Th11/12
469	N	0	64	2	M	163	66	24.99	0	0	4	abdominal	B	Th9/10
470	N	0	54	2	F	154	57	24.06	0	0	4	abdominal	B	Th9/10
471	N	0	48	2	F	152	48	20.95	0	0	2	gynecology	B	Th11/12
472	N	0	75	2	M	165	63	23.18	0	0	4	abdominal	B	Th9/10
473	N	0	55	2	F	151	41	18.21	0	0	4	abdominal	B	Th12/L1
474	N	0	74	3	F	148	56	25.72	0	0	4	abdominal	B	Th11/12
475	N	0	64	2	F	148	53	24.43	0	0	1	lower orthopedic	C	L3/4
476	N	0	66	2	M	171	72	24.48	0	0	1	urology	B	Th11/12
477	N	0	64	2	F	164	61	22.83	0	0	2	lower orthopedic	C	L4/5
478	N	0	37	1	F	161	66	25.62	0	0	1	gynecology	B	Th11/12
479	N	0	66	2	M	170	64	22.27	0	0	1	abdominal	B	Th9/10
480	N	0	37	1	M	183	89	26.46	0	0	2	lower orthopedic	C	L1/2
481	N	0	88	2	F	145	45	21.4	0	1	1	gynecology	C	L3/4
482	N	0	65	2	F	159	53	21.15	0	0	2	abdominal	B	Th9/10
483	N	0	71	3	M	170	57	19.86	0	0	4	abdominal	B	Th11/12
484	N	0	68	1	M	164	64	23.69	0	0	2	thoracic	A	Th6/7
485	N	0	44	2	F	161	72	27.78	0	0	1	gynecology	B	Th11/12
486	N	1	63	3	F	164	81	30.26	0	0	1	thoracic	A	Th7/8
487	N	0	66	2	F	153	45	19.51	0	0	1	lower orthopedic	C	L3/4
488	N	0	42	1	F	159	52	20.69	0	0	2	gynecology	B	Th11/12
489	N	0	58	2	F	153	64	27.37	0	0	3	gynecology	B	Th11/12
490	N	0	39	1	F	162	49	18.56	0	0	2	gynecology	B	Th12/L1
491	N	0	36	1	M	164	62	23.05	0	0	NA	lower orthopedic	C	L3/4
492	N	0	51	2	F	159	90	35.64	0	0	2	gynecology	B	Th11/12
493	N	0	72	2	F	155	53	22.1	0	0	4	abdominal	B	Th9/10
494	N	0	61	2	F	151	60	26.31	0	0	3	gynecology	B	Th11/12
495	N	0	52	2	F	154	52	22.18	0	0	3	gynecology	B	Th12/L1
496	N	0	79	2	F	147	57	26.45	0	0	1	thoracic	A	Th6/7
497	N	0	48	2	F	161	77	29.69	0	0	3	gynecology	B	Th11/12
498	N	0	56	2	M	173	60	20.05	0	0	4	abdominal	B	Th11/12
499	N	0	46	2	F	163	66	24.99	0	0	3	breast	B	Th10/11
500	N	0	64	2	M	167	64	23.01	0	0	1	urology	B	Th12/L1
501	N	2	68	2	F	160	42	16.41	0	0	1	lower orthopedic	C	L4/5
502	N	0	37	1	F	160	53	20.94	0	0	2	gynecology	B	Th11/12
503	N	0	31	2	F	153	46	19.65	0	0	2	gynecology	B	Th11/12
504	N	0	31	1	M	177	90	28.73	0	0	2	lower orthopedic	C	L3/4
505	N	0	79	3	M	151	52	23.01	0	0	4	abdominal	B	Th11/12
506	N	0	35	1	F	160	53	20.77	0	0	3	gynecology	B	Th10/11
507	N	0	60	2	F	158	61	24.68	0	0	4	abdominal	B	Th11/12
508	N	0	73	2	M	170	71	24.6	0	0	4	abdominal	C	L4/5
509	N	0	49	2	F	159	72	28.31	0	0	2	gynecology	B	Th10/11
510	N	0	27	1	F	155	48	20.04	0	0	2	gynecology	B	Th11/12
511	N	1	65	2	F	155	79	33.04	0	0	1	abdominal	B	Th10/11
512	N	0	39	2	F	159	43	16.84	0	0	1	thoracic	A	Th6/7
513	N	0	50	1	F	152	50	21.82	0	0	3	gynecology	B	Th11/12
514	N	0	46	1	F	163	51	19.3	0	0	2	gynecology	B	Th11/12
515	N	0	59	1	F	161	67	26.03	0	0	1	gynecology	B	Th11/12
516	N	0	78	2	M	162	56	21.53	0	0	1	abdominal	B	Th8/9
517	N	0	68	3	F	153	62	26.87	0	0	3	gynecology	B	Th11/12
518	N	0	40	2	F	163	47	17.84	0	0	1	gynecology	B	Th12/L1
519	N	0	62	2	M	170	68	23.7	0	0	1	abdominal	B	Th9/10
520	N	0	51	2	F	161	53	20.63	0	0	1	lower orthopedic	C	L3/4
521	N	0	52	2	F	162	46	17.55	0	0	NA	thoracic	A	Th6/7
522	N	0	67	3	M	175	80	26.32	0	0	1	lower orthopedic	C	L2/3
523	N	0	73	3	F	145	41	19.9	0	0	2	thoracic	A	Th6/7
524	N	0	46	2	F	154	64	26.94	0	0	2	gynecology	B	Th12/L1
525	N	0	62	1	M	171	72	24.48	0	0	2	urology	B	Th11/12
526	N	1	79	2	M	161	56	21.72	0	1	2	abdominal	B	Th9/10
527	N	0	35	1	F	158	58	23.17	0	0	1	gynecology	B	Th12/L1
528	N	0	51	2	F	152	58	25.1	0	0	2	gynecology	B	Th11/12
529	N	0	48	2	F	157	50	20.18	0	0	2	gynecology	B	Th11/12
530	N	0	58	2	F	155	38	15.92	0	0	2	gynecology	B	Th11/12
531	N	0	65	2	F	155	69	29.01	0	0	4	abdominal	B	Th11/12
532	N	0	55	2	M	166	74	26.85	0	0	1	lower orthopedic	C	L2/3
533	N	0	88	3	F	137	43	22.94	0	0	5	abdominal	B	Th11/12
534	N	0	36	1	F	162	51	19.62	0	0	3	gynecology	B	Th11/12
535	N	0	25	2	F	159	56	22.53	0	0	3	breast	A	Th5/6
536	N	0	32	2	F	158	68	27.13	0	0	2	gynecology	B	Th12/L1
537	N	0	65	2	M	165	56	20.57	0	0	1	urology	B	Th10/11
538	N	0	70	2	F	151	46	20.55	0	0	2	gynecology	B	Th12/L1
539	N	0	61	3	F	162	40	15.53	0	0	NA	lower orthopedic	C	L2/3
540	N	0	45	1	F	157	66	26.95	0	0	2	gynecology	B	Th12/L1
541	N	0	43	1	F	162	58	22.04	0	0	3	gynecology	B	Th11/12
542	N	0	48	2	F	157	52	21.22	0	0	2	gynecology	C	L3/4
543	T	0	50	1	F	153	47	20.46	0	0	2	gynecology	B	Th12/L1
544	T	0	70	2	M	166	76	27.73	0	0	3	abdominal	B	Th10/11
545	T	0	58	2	F	160	47	18.22	0	0	3	gynecology	B	Th11/12
546	T	0	66	2	M	163	54	20.48	0	0	NA	abdominal	B	Th9/10
547	T	0	73	3	M	160	70	27.41	0	0	4	abdominal	B	Th12/L1
548	T	0	43	2	F	154	58	24.59	0	0	NA	lower orthopedic	C	L3/4
549	T	0	45	2	M	177	60	19.31	0	0	4	abdominal	B	Th11/12
550	T	0	62	3	M	161	59	22.88	0	0	NA	abdominal	B	Th9/10
551	T	0	55	1	F	155	59	24.61	0	0	NA	lower orthopedic	C	L3/4
552	T	0	82	2	M	156	58	23.73	0	0	4	abdominal	B	Th10/11
553	T	0	73	2	M	169	68	23.93	0	0	1	thoracic	A	Th5/6
554	T	0	62	3	F	152	68	29.74	0	0	2	abdominal	B	Th11/12
555	T	0	87	2	M	160	52	20.59	0	0	4	abdominal	B	Th10/11
556	T	0	70	2	M	169	82	28.58	0	0	2	abdominal	B	Th11/12
557	T	0	53	1	F	150	54	24.4	0	0	NA	lower orthopedic	C	L4/5
558	T	0	77	2	F	156	44	18.03	0	0	NA	abdominal	B	Th10/11
559	T	0	65	2	F	154	58	24.77	0	0	1	lower orthopedic	C	L3/4
560	T	0	65	2	F	151	47	20.43	0	0	3	thoracic	A	Th5/6
561	T	0	80	2	M	166	67	24.36	0	0	1	lower orthopedic	C	L3/4
562	T	0	69	2	M	170	73	25.5	0	0	2	urology	B	Th10/11
563	T	0	58	3	M	157	78	31.81	0	0	3	abdominal	B	Th8/9
564	T	0	36	1	F	148	48	22.13	0	0	NA	abdominal	B	Th11/12
565	T	0	64	1	F	153	51	21.74	0	0	2	gynecology	B	Th11/12
566	T	0	31	1	F	170	67	23.3	0	0	3	lower orthopedic	C	L3/4
567	T	0	40	2	F	158	47	18.99	0	0	3	gynecology	B	Th11/12
568	T	0	64	2	M	177	92	29.28	0	0	4	abdominal	B	Th8/9
569	T	0	57	2	F	161	51	19.67	0	0	3	gynecology	B	Th11/12
570	T	0	73	2	M	166	58	21.01	0	0	4	abdominal	B	Th9/10
571	T	0	55	2	M	176	87	28.09	0	0	3	abdominal	B	Th11/12
572	T	0	75	2	F	151	42	18.63	0	0	NA	abdominal	B	Th11/12
573	T	0	73	2	F	158	53	21.39	0	0	NA	lower orthopedic	C	L3/4
574	T	0	69	2	F	150	49	21.99	0	0	2	thoracic	A	Th6/7
575	T	0	77	3	M	155	48	19.98	0	0	4	abdominal	B	Th10/11
576	T	0	62	2	M	165	69	25.36	0	0	2	urology	B	Th12/L1
577	T	0	74	2	F	155	54	22.37	0	0	4	abdominal	B	Th12/L1
578	T	0	60	2	M	170	65	22.5	0	0	3	thoracic	A	Th6/7
579	T	0	57	2	M	182	78	23.7	0	0	4	abdominal	B	Th11/12
580	T	0	67	2	M	164	67	25.17	0	0	2	urology	B	Th10/11
581	T	0	47	1	F	155	42	17.79	0	0	2	abdominal	B	Th10/11
582	T	0	52	2	M	166	63	22.85	0	0	2	abdominal	B	Th9/10
583	T	0	71	2	F	147	53	24.73	0	0	2	abdominal	B	Th10/11
584	T	0	31	1	M	172	61	20.55	0	0	3	lower orthopedic	C	L2/3
585	T	0	51	2	M	164	63	23.61	0	0	2	abdominal	B	Th10/11
586	T	0	64	2	M	163	63	23.71	0	0	NA	abdominal	B	Th10/11
587	T	0	50	2	F	157	56	22.79	0	0	2	thoracic	A	Th6/7
588	T	0	70	2	F	150	47	20.89	0	0	1	lower orthopedic	C	L4/5
589	T	0	69	3	M	182	54	16.3	0	0	4	abdominal	B	Th12/L1
590	T	0	61	2	F	155	69	28.87	0	0	2	urology	B	Th9/10
591	T	0	59	3	F	152	82	35.48	0	0	NA	lower orthopedic	C	L3/4
592	T	0	59	2	F	153	55	23.64	0	0	NA	thoracic	A	Th7/8
593	T	0	63	2	M	173	61	20.39	0	0	2	urology	B	Th11/12
594	T	0	79	2	F	142	44	22.11	0	0	2	gynecology	B	Th12/L1
595	T	0	43	2	M	165	90	33.27	0	0	3	abdominal	B	Th10/11
596	T	0	52	2	F	162	82	31.23	0	0	2	abdominal	B	Th9/10
597	T	0	64	2	M	169	68	23.79	0	0	NA	abdominal	B	Th10/11
598	T	0	44	2	F	153	63	26.91	0	0	2	gynecology	B	Th11/12
599	T	0	35	2	F	157	85	34.59	0	0	2	abdominal	B	Th9/10
600	T	0	56	2	F	157	50	20.49	0	0	3	gynecology	B	Th11/12
601	T	0	36	2	F	163	51	19.16	0	0	3	gynecology	B	Th12/L1
602	T	0	51	3	M	166	49	17.78	0	0	NA	lower orthopedic	C	L3/4
603	T	0	82	2	M	163	63	23.82	0	0	4	abdominal	B	Th11/12
604	T	0	41	1	M	183	68	20.45	0	0	2	lower orthopedic	C	L3/4
605	T	0	66	2	F	153	74	31.62	0	0	2	thoracic	A	Th7/8
606	T	0	80	2	F	157	58	23.83	0	0	NA	abdominal	B	Th11/12
607	T	0	63	2	F	155	56	23.43	0	0	1	lower orthopedic	C	L3/4
608	T	0	75	2	M	158	59	23.54	0	1	4	abdominal	B	Th9/10
609	T	0	73	1	M	173	65	21.69	0	0	1	urology	B	Th12/L1
610	T	0	70	2	F	149	47	21.18	0	0	3	gynecology	B	Th12/L1
611	T	0	36	2	F	159	47	18.59	0	0	2	abdominal	B	Th12/L1
612	T	0	71	2	M	166	62	22.6	0	0	2	urology	B	Th12/L1
613	T	0	54	2	F	155	48	20.24	0	0	1	lower orthopedic	C	L3/4
614	T	0	68	2	M	170	83	28.86	0	0	NA	thoracic	A	Th7/8
615	T	0	70	2	M	168	57	20.21	0	0	3	abdominal	B	Th10/11
616	T	0	63	2	M	173	69	23.04	0	0	3	abdominal	B	Th9/10
617	T	0	53	3	F	167	57	20.42	0	0	3	gynecology	B	Th10/11
618	T	0	80	2	M	160	55	21.48	0	0	NA	abdominal	B	Th9/10
619	T	0	50	1	F	167	59	21.05	0	0	2	abdominal	B	Th11/12
620	T	0	81	3	M	159	54	21.5	0	1	1	abdominal	B	Th10/11
621	T	0	86	3	M	167	66	23.62	0	0	NA	abdominal	B	Th9/10
622	T	0	55	3	F	150	80	35.45	0	0	3	gynecology	B	Th12/L1
623	T	0	58	2	F	153	39	16.68	0	0	3	gynecology	B	Th12/L1
624	T	0	47	1	F	165	51	18.79	0	0	2	abdominal	B	Th10/11
625	T	0	72	2	F	157	59	24.12	0	0	2	lower orthopedic	C	L3/4
626	T	0	73	2	M	168	57	20.3	0	0	2	thoracic	A	Th7/8
627	T	0	81	2	M	168	55	19.7	0	1	NA	abdominal	B	Th12/L1
628	T	0	52	2	F	157	80	32.46	0	0	1	lower orthopedic	C	L3/4
629	T	0	67	2	M	160	58	22.65	0	0	4	thoracic	A	Th6/7
630	T	0	62	2	F	154	63	26.77	0	0	4	abdominal	B	Th12/L1
631	T	0	63	2	M	172	76	25.89	0	0	2	urology	B	Th12/L1
632	T	0	38	1	F	165	63	23.14	0	0	2	lower orthopedic	C	L3/4
633	T	0	63	2	F	159	56	22.24	0	0	4	abdominal	B	Th10/11
634	T	0	85	2	M	166	60	21.93	0	0	4	abdominal	B	Th9/10
635	T	0	63	2	F	161	48	18.45	0	0	2	lower orthopedic	C	L3/4
636	T	0	38	1	F	158	52	20.83	0	0	3	gynecology	B	Th11/12
637	T	0	49	2	F	156	67	27.46	0	0	4	breast	A	Th5/6
638	T	0	73	2	M	165	54	20.04	0	0	2	urology	B	Th10/11
639	T	0	82	2	F	140	45	22.85	0	0	2	lower orthopedic	C	L3/4
640	T	0	79	3	M	165	59	21.68	1	0	2	abdominal	B	Th11/12
641	T	0	43	1	M	176	69	22.33	0	0	4	thoracic	A	Th5/6
642	T	0	65	1	M	178	69	21.89	0	0	2	urology	B	Th9/10
643	T	0	27	2	F	159	51	20.17	0	0	3	lower orthopedic	C	L2/3
644	T	0	65	2	F	156	55	22.85	0	0	3	gynecology	B	Th11/12
645	T	0	78	3	M	159	64	25.23	0	0	NA	abdominal	B	Th9/10
646	T	0	77	2	M	173	66	22.09	0	0	3	lower orthopedic	C	L2/3
647	T	0	53	1	F	154	68	28.7	0	0	3	gynecology	B	Th11/12
648	T	0	79	3	F	158	46	18.76	0	0	4	abdominal	B	Th9/10
649	T	0	44	1	F	155	57	23.52	0	0	3	gynecology	B	Th11/12
650	T	0	64	2	M	167	63	22.51	0	0	4	abdominal	B	Th8/9
651	T	0	81	2	F	139	49	25.6	0	0	1	lower orthopedic	C	L3/4
652	T	0	83	2	M	163	64	24.28	0	0	1	lower orthopedic	C	L2/3
653	T	0	50	2	F	155	46	19.4	0	0	4	breast	A	Th6/7
654	T	0	63	2	F	161	51	19.98	0	0	4	abdominal	B	Th10/11
655	T	0	74	2	M	168	83	29.22	0	0	1	urology	B	Th10/11
656	T	0	61	2	M	156	73	30.01	0	0	5	abdominal	B	Th10/11
657	T	0	65	2	M	171	65	22.23	0	0	2	abdominal	B	Th9/10
658	T	0	68	1	M	159	65	25.71	0	0	2	urology	B	Th11/12
659	T	0	90	2	M	154	65	27.32	0	0	3	thoracic	A	Th7/8
660	T	0	78	2	F	143	43	21.26	0	0	1	lower orthopedic	C	L3/4
661	T	0	70	2	M	173	75	25.17	0	0	2	urology	B	Th10/11
662	T	0	68	3	F	152	46	20.08	0	0	3	gynecology	B	Th11/12
663	T	0	77	3	M	170	56	19.39	0	0	3	abdominal	B	Th9/10
664	T	0	59	2	F	147	68	31.34	0	0	2	gynecology	B	Th10/11
665	T	0	79	2	M	153	49	20.88	0	0	4	abdominal	B	Th10/11
666	T	0	54	3	F	163	98	37.04	0	0	3	gynecology	B	Th11/12
667	T	0	69	2	M	171	65	22.02	0	0	3	abdominal	B	Th10/11
668	T	0	55	2	F	164	59	21.81	0	0	NA	abdominal	B	Th9/10
669	T	0	47	2	F	150	60	26.82	0	0	2	abdominal	B	Th10/11
670	T	0	53	2	M	170	53	18.49	0	0	2	abdominal	B	Th11/12
671	T	0	74	2	F	149	51	23.29	0	0	1	lower orthopedic	C	L2/3
672	T	0	53	2	M	176	60	19.43	0	0	NA	thoracic	A	Th6/7
673	T	0	77	2	M	157	47	19.19	0	1	NA	abdominal	B	Th11/12
674	T	0	72	1	M	154	57	23.88	0	0	1	urology	B	Th11/12
675	T	0	38	1	M	171	65	22.21	0	0	2	abdominal	B	Th10/11
676	T	0	23	1	M	159	41	16.19	0	0	NA	thoracic	A	Th6/7
677	T	0	39	2	F	159	42	16.68	0	0	NA	thoracic	A	Th6/7
678	T	0	58	3	M	165	104	38.22	0	0	4	abdominal	B	Th11/12
679	T	0	81	3	F	150	39	17.64	0	0	1	lower orthopedic	C	L3/4
680	T	0	62	2	M	172	77	26.2	0	0	2	urology	B	Th10/11
681	T	0	64	1	F	161	44	16.97	0	0	3	gynecology	B	Th10/11
682	T	0	62	2	F	154	54	22.83	0	0	4	abdominal	B	Th9/10
683	T	0	58	3	M	169	56	19.61	0	0	NA	lower orthopedic	C	L1/2
684	T	0	70	2	F	144	52	25.07	0	0	2	abdominal	B	Th9/10
685	T	0	64	2	F	157	59	24	0	0	3	abdominal	B	Th9/10
686	T	0	72	2	F	147	50	23.44	0	0	3	abdominal	B	Th11/12
687	T	0	56	1	M	174	64	21.11	0	0	2	abdominal	B	Th10/11
688	T	0	77	2	M	164	54	20.25	0	0	1	lower orthopedic	C	L4/5
689	T	0	71	2	M	155	62	25.81	0	0	1	lower orthopedic	C	L3/4
690	T	2	70	2	M	159	47	18.78	0	1	0	abdominal	B	Th11/12
691	T	0	79	2	F	157	50	20.61	0	0	4	abdominal	B	Th11/12
692	T	0	77	2	F	148	61	28.01	0	0	2	urology	B	Th8/9
693	T	0	54	2	F	153	69	29.5	0	0	2	abdominal	B	Th10/11
694	T	0	68	2	F	159	46	18.35	0	0	2	abdominal	B	Th10/11
695	T	0	39	3	F	137	47	25.25	0	0	2	lower orthopedic	C	L3/4
696	T	0	75	2	F	158	49	19.63	0	0	1	thoracic	A	Th7/8
697	T	0	67	1	F	147	41	19.18	0	0	4	abdominal	B	Th11/12
698	T	0	68	2	M	164	65	24.22	0	0	2	thoracic	A	Th7/8
699	T	0	52	1	M	170	77	26.78	0	0	2	urology	B	Th11/12
700	T	0	78	2	F	147	46	21.26	0	0	2	urology	B	Th10/11
701	T	0	67	2	F	158	80	31.8	0	0	1	lower orthopedic	C	L3/4
702	T	0	84	3	M	160	64	25.01	0	0	4	abdominal	B	Th10/11
703	T	0	57	2	M	167	53	19.23	0	0	NA	abdominal	A	Th7/8
704	T	0	79	2	M	158	61	24.5	0	1	3	abdominal	B	Th9/10
705	T	0	44	2	F	163	56	21	0	0	2	gynecology	B	Th11/12
706	T	0	56	1	M	172	55	18.66	0	0	2	abdominal	B	Th9/10
707	T	0	80	3	M	164	59	21.86	0	1	NA	abdominal	B	Th10/11
708	T	0	55	2	F	159	45	17.71	0	0	2	thoracic	A	Th6/7
709	T	0	41	1	F	166	57	20.69	0	0	NA	breast	A	Th6/7
710	T	0	69	2	M	164	66	24.54	0	0	2	urology	B	Th10/11
711	T	0	66	2	F	145	54	25.54	0	0	4	abdominal	B	Th12/L1
712	T	0	73	2	M	166	66	23.84	0	0	6	thoracic	A	Th6/7
713	T	0	61	1	M	168	54	19.2	0	0	2	urology	B	Th11/12
714	T	0	64	2	M	163	69	26.1	0	0	4	abdominal	C	L3/4
715	T	0	71	2	M	168	74	26.24	0	0	1	lower orthopedic	C	L2/3
716	T	0	72	2	F	143	51	24.93	0	0	4	abdominal	B	Th9/10
717	T	0	86	2	M	158	57	22.83	0	0	4	abdominal	B	Th11/12
718	T	0	52	2	M	172	80	27.07	0	0	3	thoracic	A	Th6/7
719	T	0	90	3	M	159	48	19.2	0	1	4	abdominal	B	Th10/11
720	T	0	73	2	M	170	72	24.74	0	0	2	thoracic	A	Th7/8
721	T	0	86	2	F	137	31	16.63	0	1	NA	abdominal	B	Th10/11
722	T	0	75	2	M	158	43	17.47	0	0	4	abdominal	B	Th11/12
723	T	0	78	2	F	139	50	25.88	0	0	3	abdominal	B	Th9/10
724	T	0	78	2	F	146	58	27.54	0	0	NA	lower orthopedic	C	L3/4
725	T	0	69	2	F	148	58	26.72	0	0	4	abdominal	B	Th11/12
726	T	0	40	2	F	157	55	22.61	0	0	1	lower orthopedic	C	L2/3
727	T	0	55	1	M	167	62	22.31	0	0	4	abdominal	B	Th10/11
728	T	0	69	2	M	170	69	24.17	0	0	1	thoracic	A	Th7/8
729	T	0	67	2	M	161	61	23.37	0	0	1	urology	B	Th11/12
730	T	0	34	1	M	167	55	19.71	0	0	2	lower orthopedic	C	L3/4
731	T	0	45	1	F	160	66	26	0	0	2	abdominal	B	Th10/11
732	T	0	46	1	F	156	44	18.14	0	0	2	abdominal	B	Th9/10
733	T	0	72	2	F	147	60	28.08	0	0	2	abdominal	B	Th10/11
734	T	0	75	3	F	159	91	35.95	0	0	1	lower orthopedic	C	L2/3
735	T	0	77	2	M	157	46	18.95	0	0	3	abdominal	B	Th11/12
736	T	0	70	2	M	160	52	20.38	0	1	3	thoracic	A	Th7/8
737	T	0	53	2	M	170	70	24.1	0	0	1	thoracic	A	Th7/8
738	T	0	83	2	F	148	48	22.23	0	0	1	urology	B	Th10/11
739	T	0	76	3	F	148	44	20.12	0	0	2	abdominal	B	Th10/11
740	T	0	59	2	M	157	58	23.58	0	0	2	abdominal	B	Th11/12
741	T	0	72	2	M	156	49	20.23	0	0	3	abdominal	B	Th11/12
742	T	0	75	2	F	157	72	29.42	0	0	1	lower orthopedic	C	L3/4
743	T	0	75	2	M	162	54	20.9	0	0	4	thoracic	A	Th7/8
744	T	0	68	2	M	158	67	26.84	0	0	4	abdominal	B	Th10/11
745	T	0	61	2	F	155	52	21.68	0	0	3	breast	A	Th6/7
746	T	0	68	1	M	168	71	25.16	0	0	2	urology	B	Th11/12
747	T	0	83	3	M	158	59	23.63	0	0	2	abdominal	B	Th10/11
748	T	0	57	2	M	168	65	22.96	0	0	NA	abdominal	B	Th12/L1
749	T	0	69	2	M	157	52	21.22	0	0	2	abdominal	B	Th10/11
750	T	0	74	1	F	142	45	22.6	0	0	4	abdominal	B	Th12/L1
751	T	0	74	3	M	163	62	23.39	0	0	3	thoracic	A	Th6/7
752	T	0	75	2	F	150	38	16.86	0	0	5	abdominal	B	Th12/L1
753	T	0	60	2	M	166	72	26.16	0	0	2	urology	B	Th12/L1
754	T	0	91	2	M	156	63	26.21	0	0	3	abdominal	B	Th9/10
755	T	0	81	2	F	153	47	19.9	0	0	3	gynecology	B	Th11/12
756	T	0	76	3	M	169	75	26.44	0	0	3	abdominal	B	Th10/11
757	T	0	75	2	M	164	62	22.93	0	0	1	abdominal	B	Th9/10
758	T	0	59	3	F	147	58	26.78	0	0	3	gynecology	B	Th10/11
759	T	0	42	2	F	168	52	18.64	0	0	3	gynecology	B	Th11/12
760	T	0	73	2	F	148	53	24.18	0	0	NA	abdominal	B	Th9/10
761	T	0	77	3	M	168	46	16.37	0	1	0	abdominal	B	Th12/L1
762	T	0	61	2	F	142	42	20.74	0	0	1	lower orthopedic	C	L3/4
763	T	0	65	3	F	155	58	24.35	0	0	1	lower orthopedic	C	L3/4
764	T	0	71	3	M	164	45	16.78	0	0	7	thoracic	A	Th5/6
765	T	0	57	2	F	160	33	13.04	0	0	4	abdominal	B	Th10/11
766	T	0	67	2	M	169	64	22.72	0	0	2	urology	B	Th11/12
767	T	0	90	3	F	153	47	20.08	0	1	NA	lower orthopedic	C	L4/5
768	T	0	68	1	F	153	53	22.61	0	0	NA	abdominal	B	Th10/11
769	T	0	69	2	M	166	66	24.22	0	0	2	abdominal	B	Th9/10
770	T	0	21	1	M	173	69	22.87	0	0	2	lower orthopedic	C	L3/4
771	T	0	35	1	F	154	54	22.98	0	0	3	gynecology	B	Th11/12
772	T	0	45	1	M	168	66	23.25	0	0	4	abdominal	B	Th11/12
773	T	0	47	2	F	167	51	18.61	0	0	NA	thoracic	A	Th6/7
774	T	0	46	1	F	142	51	25.15	0	0	NA	breast	A	Th3/4
775	T	0	28	1	F	157	47	19.27	0	0	4	abdominal	B	Th12/L1
776	T	0	63	2	F	156	58	23.85	0	0	3	thoracic	A	Th6/7
777	T	0	62	2	M	171	77	26.19	0	0	2	urology	B	Th12/L1
778	T	0	40	2	M	170	76	26.42	0	0	NA	lower orthopedic	C	L3/4
779	T	0	79	2	M	160	69	26.8	0	0	1	abdominal	B	Th11/12
780	T	0	80	3	F	153	42	18.24	0	0	3	abdominal	B	Th11/12
781	T	0	72	1	F	152	46	19.78	0	0	3	gynecology	B	Th12/L1
782	T	0	65	2	M	168	75	26.62	0	0	4	abdominal	B	Th9/10
783	T	0	59	2	F	160	81	31.8	0	0	3	lower orthopedic	C	L3/4
784	T	0	72	2	M	162	55	21	0	0	NA	abdominal	B	Th9/10
785	T	0	73	2	F	143	51	24.95	0	0	3	gynecology	B	Th11/12
786	T	0	61	2	M	169	67	23.43	0	0	4	abdominal	B	Th10/11
787	T	2	70	2	M	155	59	24.67	0	1	1	abdominal	B	Th9/10
788	T	0	78	3	F	153	58	24.8	0	0	4	abdominal	B	Th11/12
789	T	0	75	3	M	172	63	21.29	0	0	NA	thoracic	A	Th6/7
790	T	0	68	3	M	175	49	16.07	0	0	NA	abdominal	B	Th10/11
791	T	0	73	2	F	150	59	26.12	0	0	2	thoracic	A	Th6/7
792	T	0	77	2	M	156	57	23.48	0	0	1	urology	B	Th11/12
793	T	0	59	2	M	162	71	27.15	0	0	2	abdominal	B	Th9/10
794	T	0	75	2	M	158	56	22.45	0	0	3	abdominal	B	Th11/12
795	T	0	34	2	F	154	50	21.1	0	0	3	gynecology	B	Th11/12
796	T	0	83	3	F	137	49	26.59	0	1	4	abdominal	C	L1/2
797	T	0	56	3	M	177	92	29.39	0	0	1	lower orthopedic	C	L3/4
798	T	0	64	2	M	166	79	28.8	0	0	2	abdominal	B	Th9/10
799	T	0	74	3	F	153	53	22.6	0	0	4	abdominal	B	Th12/L1
800	T	0	70	2	M	169	76	26.56	0	0	3	thoracic	A	Th7/8
801	T	0	41	2	F	163	69	26.01	0	0	3	gynecology	B	Th11/12
802	T	0	66	2	M	172	67	22.68	0	0	1	urology	B	Th9/10
803	T	0	85	3	F	146	43	20.27	0	0	5	abdominal	B	Th10/11
804	T	0	73	2	M	162	66	25.23	0	0	2	abdominal	B	Th11/12
805	T	0	63	2	F	154	60	25.18	0	0	3	gynecology	B	Th12/L1
806	T	0	72	3	M	157	50	20.28	0	1	4	abdominal	B	Th10/11
807	T	0	54	2	F	156	55	22.73	0	0	2	abdominal	B	Th11/12
808	T	0	52	2	F	154	65	27.6	0	0	3	gynecology	B	Th11/12
809	T	0	80	2	F	153	59	25.31	0	0	4	abdominal	B	Th9/10
810	T	0	71	2	M	163	68	25.59	0	0	4	abdominal	B	Th10/11
811	T	0	25	1	M	178	51	16.16	0	0	1	thoracic	A	Th7/8
812	T	0	67	2	F	156	46	18.98	0	0	4	abdominal	B	Th11/12
813	T	0	46	2	M	171	99	33.89	0	0	4	abdominal	B	Th12/L1
814	T	0	61	2	F	162	60	22.86	0	0	NA	lower orthopedic	C	L4/5
815	T	0	55	2	M	163	56	21.1	0	0	5	thoracic	A	Th7/8
816	T	0	83	2	F	153	45	19.31	0	0	5	abdominal	B	Th10/11
817	T	0	51	1	M	164	67	24.88	0	0	2	urology	B	Th9/10
818	T	0	51	2	F	156	57	23.47	0	0	2	abdominal	B	Th11/12
819	T	0	52	2	M	161	73	27.99	0	0	2	abdominal	B	Th11/12
820	T	0	37	1	M	170	78	26.83	0	0	2	lower orthopedic	C	L2/3
821	T	0	53	1	M	163	61	23.09	0	0	2	abdominal	B	Th9/10
822	T	0	58	2	F	152	43	18.7	0	0	4	abdominal	B	Th11/12
823	T	0	84	2	F	142	45	22.37	0	0	3	abdominal	B	Th10/11
824	T	0	21	1	F	157	53	21.73	0	0	2	lower orthopedic	C	L3/4
825	T	0	80	2	F	150	37	16.44	0	0	NA	lower orthopedic	C	L3/4
826	T	0	90	3	F	157	60	24.63	0	0	4	abdominal	B	Th12/L1
827	T	0	61	2	F	146	47	22.47	0	0	1	lower orthopedic	C	L3/4
828	T	0	86	3	F	157	39	15.82	0	0	1	lower orthopedic	C	L2/3
829	T	0	79	3	M	167	76	27.41	0	1	3	thoracic	A	Th7/8
830	T	0	83	3	F	154	59	24.75	0	0	2	urology	B	Th11/12
831	T	0	78	3	M	162	58	22.42	0	0	1	abdominal	B	Th10/11
832	T	0	73	2	M	170	73	25.3	0	0	4	abdominal	B	Th8/9
833	T	1	71	2	M	166	66	24.04	0	0	1	abdominal	B	Th12/L1
834	T	0	75	3	M	170	61	21.11	0	0	3	lower orthopedic	C	L4/5
835	T	0	81	3	F	150	50	22.31	0	1	4	abdominal	B	Th10/11
836	T	0	49	2	F	155	64	26.83	0	0	3	abdominal	B	Th12/L1
837	T	0	63	2	M	169	63	22.3	0	0	2	urology	B	Th8/9
838	T	0	34	3	F	162	103	39.31	0	0	3	abdominal	B	Th12/L1
839	T	0	42	1	M	176	70	22.6	0	0	NA	lower orthopedic	C	L4/5
840	T	0	69	2	M	155	51	21.48	0	0	6	abdominal	A	Th7/8
841	T	0	66	2	M	170	76	26.28	0	0	2	abdominal	B	Th10/11
842	T	0	57	3	M	170	61	21.42	0	0	3	abdominal	B	Th10/11
843	T	0	61	2	M	177	81	25.85	0	0	3	abdominal	B	Th11/12
844	T	0	77	2	F	147	50	23.01	0	0	3	lower orthopedic	C	L4/5
845	T	0	49	2	M	174	65	21.56	0	0	2	abdominal	B	Th10/11
846	T	0	82	2	F	144	41	20.06	0	0	3	abdominal	B	Th10/11
847	T	0	81	2	M	158	67	27.12	0	0	NA	lower orthopedic	C	L3/4
848	T	0	71	2	M	157	51	20.61	0	0	3	thoracic	A	Th6/7
849	T	0	79	2	F	146	46	21.82	0	0	4	abdominal	B	Th11/12
850	T	0	56	1	M	163	74	27.72	0	0	1	lower orthopedic	C	L4/5
851	T	0	73	2	M	168	55	19.73	0	0	NA	lower orthopedic	C	L4/5
852	T	0	52	2	F	160	43	17.03	0	0	5	abdominal	B	Th10/11
853	T	0	57	2	M	173	77	25.76	0	0	1	lower orthopedic	C	L4/5
854	T	0	78	2	F	154	45	19.11	0	0	1	abdominal	B	Th11/12
855	T	0	46	2	F	162	44	16.77	0	0	2	lower orthopedic	C	L2/3
856	T	0	90	2	F	149	50	22.84	0	0	NA	lower orthopedic	C	L3/4
857	T	0	71	2	M	171	74	25.16	0	0	4	abdominal	B	Th11/12
858	T	0	57	2	F	160	43	16.85	0	0	1	thoracic	A	Th6/7
859	T	0	62	2	M	177	76	24.42	0	0	2	urology	B	Th11/12
860	T	0	45	3	M	170	70	24.43	0	1	3	abdominal	B	Th10/11
861	T	0	51	2	F	139	50	26.03	0	0	NA	abdominal	B	Th10/11
862	T	0	42	1	M	179	85	26.54	0	0	3	lower orthopedic	C	L3/4
863	T	0	83	2	F	147	54	25.13	0	0	4	abdominal	B	Th10/11
864	T	0	89	2	M	157	47	19.04	0	0	3	thoracic	A	Th7/8
865	T	0	51	1	F	154	48	20.62	0	0	4	abdominal	B	Th11/12
866	T	0	66	1	F	154	46	19.56	0	0	3	thoracic	A	Th6/7
867	T	0	45	2	M	166	68	24.79	0	0	2	abdominal	B	Th10/11
868	T	0	70	2	F	150	47	21.17	0	0	2	abdominal	B	Th10/11
869	T	0	54	1	F	159	47	18.9	0	0	NA	abdominal	B	Th9/10
870	T	0	75	2	F	158	49	19.82	0	0	3	thoracic	A	Th6/7
871	T	0	51	2	M	174	61	20.11	0	0	3	abdominal	B	Th11/12
872	T	0	56	3	F	155	60	24.77	0	0	2	urology	B	Th9/10
873	T	0	47	2	M	177	73	23.24	0	0	2	abdominal	B	Th11/12
874	T	0	70	3	M	171	59	20.18	0	0	4	abdominal	B	Th9/10
875	T	0	59	2	M	159	65	25.76	0	0	2	abdominal	B	Th11/12
876	T	0	59	2	M	162	78	29.8	0	0	3	lower orthopedic	C	L3/4
877	T	0	72	2	M	168	70	24.6	0	0	4	abdominal	B	Th11/12
878	T	0	56	1	F	160	63	24.7	0	0	3	gynecology	B	Th11/12
879	T	0	59	2	F	159	61	24.29	0	0	2	abdominal	B	Th11/12
880	T	0	59	2	F	160	56	21.89	0	0	1	lower orthopedic	C	L4/5
881	T	0	79	2	M	163	59	22.01	0	1	1	abdominal	B	Th9/10
882	T	0	68	2	F	153	46	19.65	0	0	4	abdominal	B	Th11/12
883	T	0	67	2	F	155	53	22.06	0	0	2	lower orthopedic	C	L2/3
884	T	0	50	1	F	154	66	28.01	0	0	4	abdominal	B	Th11/12
885	T	0	68	2	M	173	81	27.17	0	0	1	urology	B	Th11/12
886	T	0	72	2	F	158	50	20.01	0	0	4	abdominal	B	Th11/12
887	T	0	36	1	F	156	54	22.19	0	0	2	abdominal	B	Th11/12
888	T	0	83	2	F	153	47	20.21	0	0	3	gynecology	B	Th11/12
889	T	0	76	2	F	147	57	26.5	0	0	2	lower orthopedic	C	L3/4
890	T	0	71	2	M	169	78	27.43	0	1	4	abdominal	B	Th10/11
891	T	0	49	2	F	158	64	25.81	0	0	2	abdominal	B	Th10/11
892	T	0	72	3	F	150	50	22.24	0	0	NA	abdominal	B	Th11/12
893	T	0	62	2	M	168	58	20.45	0	0	4	abdominal	B	Th9/10
894	T	0	49	2	F	149	70	31.71	0	0	4	abdominal	B	Th11/12
895	T	0	80	2	M	166	62	22.63	0	0	2	abdominal	B	Th9/10
896	T	0	73	2	F	152	50	21.89	0	0	2	abdominal	B	Th10/11
897	T	0	49	2	F	151	82	36.23	0	0	3	gynecology	B	Th11/12
898	T	0	57	2	F	156	64	26.44	0	0	2	abdominal	B	Th11/12
899	T	0	71	3	M	164	86	32.14	0	0	3	abdominal	B	Th10/11
900	T	0	78	3	M	164	54	20	0	0	4	abdominal	B	Th9/10
901	T	0	44	2	F	159	61	24.04	0	0	2	lower orthopedic	C	L3/4
902	T	0	53	1	F	154	51	21.74	0	0	3	gynecology	B	Th11/12
903	T	2	76	2	F	146	49	22.86	0	0	4	abdominal	B	Th9/10
904	T	0	65	2	F	160	67	26.11	0	0	4	abdominal	B	Th10/11
905	T	0	89	3	F	147	47	21.6	0	0	5	abdominal	B	Th8/9
906	T	0	81	3	M	158	63	25.4	0	0	NA	thoracic	B	Th8/9
907	T	0	73	3	M	165	55	20.26	0	0	4	abdominal	B	Th10/11
908	T	0	73	2	M	166	86	31.18	0	0	1	urology	B	Th11/12
909	T	0	82	2	M	159	51	20.29	0	0	1	abdominal	B	Th8/9
910	T	0	73	2	M	166	74	26.89	0	0	4	abdominal	B	Th11/12
911	T	0	56	2	F	156	82	33.69	0	0	1	lower orthopedic	C	L3/4
912	T	0	75	2	M	165	68	24.98	0	0	2	urology	B	Th10/11
913	T	0	83	2	M	162	45	17.36	0	0	NA	thoracic	A	Th6/7
914	T	0	76	2	F	148	51	23.28	0	0	3	abdominal	B	Th9/10
915	T	0	73	3	M	158	56	22.61	0	1	3	abdominal	B	Th9/10
916	T	0	83	3	M	156	53	22.09	0	0	4	abdominal	B	Th8/9
917	T	0	75	2	M	168	56	19.99	0	0	4	abdominal	B	Th9/10
918	T	0	40	1	M	182	69	20.85	0	0	4	abdominal	B	Th10/11
919	T	0	75	2	M	162	54	20.58	0	0	3	abdominal	B	Th9/10
920	T	0	49	2	M	172	67	22.88	0	0	NA	lower orthopedic	C	L3/4
