# Supplementary material for: Accidental epidural catheter removal rates and strength required for disconnection: a retrospective cohort and laboratory study
Source: BMC Anesthesiol. 2022 Jun 16;22:185. doi: 10.1186/s12871-022-01728-z (PMC9200947; doi:10.1186/s12871-022-01728-z)
Supplement: Supplementary file 2 — Additional file 2. [file 12871_2022_1728_MOESM2_ESM.csv]

N	Old	New	Taping
1	10.4	10.5	17.8
2	11.9	10.9	24.8
3	11.7	10.9	19.7
4	11.2	11.5	26.6
5	12.3	10.4	25.2
6	11.4	12.9	19.3
7	10.5	13.4	20.6
8	13.2	13.4	18.9
9	11.6	11.4	20
10	11.1	12.2	16.3
11	14.7	12.7	17.6
12	13.7	11.4	16.2
13	12.8	11.1	17.6
14	13	11.3	16.8
15	13	10.5	19.3
16	13.1	10.9	24.7
17	13.5	13.7	17.1
18	12.1	14.1	18.1
19	13.5	12.5	19.6
20	13.4	15.4	16.7
